# Supplementary material for: New Theonellapeptolides from Indonesian Marine Sponge Theonella swinhoei as Anti-Austerity Agents
Source: Mar Drugs. 2022 Oct 25;20(11):661. doi: 10.3390/md20110661 (PMC9697519; doi:10.3390/md20110661)
Supplement: Supplementary file 1 [file marinedrugs-20-00661-s001.zip]

Archive with 3 entries (3 files):
- marinedrugs-1963006 Movie 1 treated compound 4.mp4
- marinedrugs-1963006 Movie 2-Multi position of treated comp 4.mp4
- marinedrugs-1963006-supplementary.pdf
